# Supplementary material for: Scaldiporia vandokkumi, a new pontoporiid (Mammalia, Cetacea, Odontoceti) from the Late Miocene to earliest Pliocene of the Westerschelde estuary (The Netherlands)
Source: PeerJ. 2017 Nov 1;5:e3991. doi: 10.7717/peerj.3991 (PMC5671118; doi:10.7717/peerj.3991)
Supplement: Supplemental Information 3 [file peerj-05-3991-s003.nex]

#NEXUS
[written Wed Aug 30 14:49:30 CEST 2017 by Mesquite  version 3.02 (build 681) at MB06-140.local/192.168.6.140]

BEGIN TAXA;
	TITLE Taxa;
	DIMENSIONS NTAX=99;
	TAXLABELS
		Bos_taurus Sus_scrofa Hippopotamus_amphibius Georgiacetus_vogtlensis Mammalodon_colliveri Janjucetus_hunderi Caperea_marginata Eubalaena_glacialis Eschrichtius_robustus Balaenoptera_physalus Megaptera_novaeangliae Physeter_macrocephalus Kogia_breviceps Ninoziphius_platyrostris Tasmacetus_shepherdi Ziphius_cavirostris Berardius_bairdii Mesoplodon_europaeus Inia_geoffrensis Platanista_gangetica Lipotes_vexillifer Pontoporia_blainvillei Delphinapterus_leucas Phocoena_phocoena Phocoenoides_dalli Tursiops_truncatus Pseudorca_crassidens Orcinus_orca Orcaella_brevirostris Globicephala_macrorhynchus Grampus_griseus Leucopleurus_acutus Delphinus_delphis Zygorhiza_kochii ChM_PV5720_ ChM_PV4745_ Chonecetus_goedertorum Aetiocetus_cotylalveus Eomysticetus_whitmorei Micromysticetus_rothauseni Diorocetus_hiatus Pelocetus_calvertensis Parabalaenoptera_baulinensis Archaeodelphis_patrius ChM_PV4746_ Xenorophus_sp. Xenor_sloanii ChM_PV4834 Albertocetus_meffordorum GSM_1098 Cotylocara_macei ChM_PV2758_ ChM_PV5711 ChM_PV4178_ Agorophius_pygmaeus ChM_PV5852_ ChM_PV2764_ ChM_PV2761_ Patriocetus_kazakhstanicus Waipatia_maerewhenua Papahu_taitapu ChM_PV4961 ChM_PV4802_ Squalodon_calvertensis Notocetus_vanbenedeni Prosqualodon_davidis Squaloziphius_emlongi Xiphiacetus Zarhachis_flagellator Parapontoporia_wilsoni Parapontoporia_sternbergi Brachydelphis_mazeasi Orycterocetus_crocodilinus Kentriodon_pernix Delphinodon_dividum Kampholophus_serrulus Lophocetus_calvertensis Pliopontos_littoralis Atocetus_nasalis Atocetus_iquensis Albireo_whistleri Simocetus_rayi Hadrodelphis_calvertense Liolithax_pappus Macrokentriodon_morani Eodelphinus_kabatensis Hemisyntrachelus_pisanus Hemisyntrachelus_cortesii Piscolithax_longirostris Australithax_intermedia Lomacetus_ginsburgi Pterophocoena_nishinoi Haborophocoena_toyoshimai Haborophocoena_minutus Rudicetus_squalodontoides Tagicetus_joneti Brachydelphis_jahuayensis Brujadelphis_ankylorostris Scaldiporia_vandokkumi 
	;

END;


BEGIN CHARACTERS;
	TITLE  Character_Matrix;
	DIMENSIONS  NCHAR=324;
	FORMAT DATATYPE = STANDARD GAP = - MISSING = ? SYMBOLS = "  0 1 2 3 4 5 6 7 8 9";
	CHARSTATELABELS 
		1 Baleen /  absent present, 2 Rostrum_width /  absent present, 3 Length_of_rostrum /  short intermediate elongate, 4 Rostral_edge /  thick flattened, 5 Mesorostral_canal /  open part_filled, 6 Anterior_rostral_constriction /  absent present, 7 Antorbital_width_of_skull /  wide fairly_wide narrow very_narrow, 8 Premaxilla_anterior_widening /  absent present, 9 Contact_of_anterior_thirds_of_premaxillae /  Fused Sutured Sporadic_contact Fissure Separate Wide_separation, 10 Contact_of_middle_thirds_of_premaxillae /  Fused Suture Sporadic_contact Fissure Separate Wide_separation, 11 Px_Mx_suture /  Fused Anterior_part_fused Unfused Marked_by_groove, 12 Rostral_margin /  Straight Slight_bow Large_bow Antorbital_slit, 13 Posterior_Mx /  Sutured_to_frontal Gap, 14 Edge_on_zygomatic_process_of_Mx /  Absent Steep_face_present_but_low Present_and_high, 15 End_of_Mx /  Point 'Squared-off', 16 Posterior_wall_antorbital_notch /  Maxilla lacrimal_and_or_jugal, 17 Palate_keel /  Absent Present, 18 Palatal_foramina /  Few Many_and_large Many_and_small, 19 Palatal_surface /  Flat Convex Highly_convex, 20 Pl_Mx_suture /  Sutured Fused, 21 Pl_Mx_suture_shape /  Anterior_bow Medial_maxillae_processes, 22 Teeth_in_females /  Erupt In_crypt, 23 Tooth_rows /  Diverge Parallel, 24 Number_double_rooted_teeth /  None 1_or_2 4 5 6 7 8_or_more, 25 Number_of_maxillary_teeth /  3_or_less 7_or_8 9_to_10 11_to_13 15_to_17 21_to_23 26_to_29 32_to_39 50_to_60, 26 Posterior_diastemata /  Absent Present, 27 Tooth_enamel /  Smooth Bear_striae Nodular, 28 Shape_of_anterior_lower_teeth /  Conical Spatulate Compressed, 29 Anterior_lower_teeth_roots /  Deeply_rooted Shallow_roots, 30 Lingual_swelling_of_posterior_lower_teeth /  Absent Present, 31 Shape_of_buccal_teeth /  Pegs Equilateral_triangle Long_anf_low, 32 Ectocingulum /  Absent Present, 33 Entocingulum /  Present Absent, 34 Accessory_cusps /  Present Absent, 35 Central_cusp /  Larger Subequal, 36 Orientation_anterior_lower_teeth /  Lean_forward Vertical Reclined, 37 Size_of_anterior_lower_teeth /  smaller subequal large, 38 Number_of_lower_teeth /  None 1 2 8_to_10 11_to_12 13_to_14 19_to_23 24_to_27 28_to_34 more_than_40, 39 Mandible_arched /  No Yes, 40 Length_mandibular_symphysis /  short long very_long, 41 Fusion_of_symphysis /  Fused Sutured Shallow_furrow Prominent_furrow, 42 Ventral_mandibular_groove /  Absent Present, 43 Mandible_in_dorsal_view /  Bowed_medially Straight Bowed_laterally Stronglt_bowed_laterally, 44 Mandibular_fossa /  Small Large, 45 Coronoid_shape /  Long Equidimensional Narrow Very_narrow, 46 Mandibular_condyle_position /  Elevated Level_with_toothrow, 47 Supraorbital_process_orientation /  Horizontal Depressed Slope_upward, 48 Level_of_orbit /  Below_rostrum Level_with_rostrum Above_rostrum Well_above_rostrum Far_above_rostrum, 49 Fr_Mx_suture_in_lateral_view /  Horizontal Angled, 50 Orientation_of_back_antorbital_notch /  Anteromedial Slightly_anterolateral Anterolateral Lateral Posterolateral Notch_absent, 51 Lacrimal_lateral_expansion /  Absent Present, 52 Lacrimal_dorsal_expansion /  Absent Abuts Present_and_large, 53 Lacrimal_foramen /  Present Absent, 54 Lac_Jg_suture /  Suture Fused, 55 Lac_Jg_external_contact /  Present Absent, 56 Lac_Jg_ventral_exposure /  Small Intermediate Large Very_large, 57 Jugal /  Thick Thin, 58 Dorsolateral_edge_of_ventral_infraorbital_foramen /  Maxilla Combination Lacrimal_and_or_jugal Frontal, 59 Ventromedial_edge_of_ventral_infraorbital_foramen /  Maxilla Combination Palatine_and_or_pterygoid, 60 Infraorbital_plate /  Absent Small Large, 61 Anteriormost_point_on_posterior_frontal_edge /  Lateral_end Far_lateral Midway Medial, 62 Postorbital_process /  Large Small, 63 Postorbital_ridge /  Present Absent, 64 Face_in_profile /  Concave Flat Slightly_arched Greatly_arched, 65 Number_of_dorsal_infraorbital_foramina /  One two three_or_more, 66 Antorbital_basin /  Absent Present, 67 Width_across_Px_at_antorbital_notch /  Narrow Intermediate Wide, 68 Gap_between_premaxillae /  Very_Wide Narrow Contact_or_nearly_so, 69 Premaxillary_sac_fossa /  Concave Convex Eminence_instead, 70 Premaxillary_foramina /  Absent One Two Three, 71 Size_of_premaxillary_foramen /  Subequal Left_larger Left_much_larger, 72 Position_premaxillary_foramen /  Far_anterior Level_with_antorbital_notch, 73 Posterolateral_sulcus /  Absent Short Long, 74 Lateral_expansion_of_premaxillae /  Absent Present, 75 Posterior_extent_of_premaxilla /  Rostrum Near_orbit Anterior_half_orbit Posterior_half_orbit Zygomatic_arch_gap Zygomatic_process_ Posterior, 76 Posteriormost_dorsal_infraorbital_foramen /  Absent One Two Groove_only, 77 Maxilla_posterior_expansion /  Absent Partial Complete, 78 Posterior_end_of_maxilla /  Rostrum Anterior_half_orbit Posterior_half_orbit Zygomatic_arch_gap Zygomatic_process Posterior, 79 Thickness_of_maxilla_over_orbit /  Thin Thick, 80 Maxillary_ridge /  Absent Present_and_low Present_and_enclosing_melon, 81 Anterior_edge_of_nasals /  Incisors_or_canine P1 P2 Near_orbit Anterior_half_of_orbit Posterior_half_of_orbit Zygomatic_gap Zygomatic_process Posterior, 82 Shape_of_ant_margin_of_nares /  V_shaped U_shaped, 83 Nares_ossicles /  Absent Present, 84 Asymmetry_of_premaxillae_ends /  None Right_Px_little_posterior_to_left Right_Px_lot_posterior_to_left, 85 Width_of_right_premaxillae /  Narrower_than_left Subequal Wider Much_wider, 86 Nasal_septum_anterior_end /  To_right To_left, 87 External_bony_nares /  Subequal Left_much_larger, 88 Supracranial_basin /  Absent Present, 89 Nares_and_edge_of_premaxilla /  Coincident Not_and_maxilla_medial_to_premaxilla, 90 Slope_of_premaxilla_in_lateral_view /  Low Intermediate High, 91 Maxilla_exposure_on_nares_edge /  Not_exposed Exposed_on_edge_of_gutter Exposures_extend_to_ant_margin_nares, 92 Pachyostosis_of_premaxilla /  Absent Present Extreme, 93 Nasal_passage_roof /  Present Absent, 94 Mesethmoid_plate /  Absent Present, 95 Blowhope_shape /  U_shaped Half_M_shaped Rectangular I_shaped Comma_shaped, 96 Number_of_soft_nasal_passages /  Two Partially_merged One, 97 Orientation_of_right_nasal_passage /  Angled_forward Vertical, 98 Right_posterior_dorsal_bursa /  Small Spermaceti_organ, 99 Melon /  Absent Small Huge, 100 Distal_sac /  Absent Present, 101 Distal_sac_asymmetry /  Subequal Right_larger, 102 Blowhole_ligament /  Absent Present, 103 Posterior_nasal_sac /  Long Short Absent, 104 Nasofrontal_sacs /  Absent Present_but_posterior Present_and_wrap_anterior, 105 Inferior_vestibule /  Absent Present, 106 Premaxillary_sacs /  Absent Present, 107 Accessory_sac /  Absent Present, 108 Premaxilla_inflection /  Absent Present, 109 Position_premaxilla_inflection /  P1 P2 Just_anterior_to_orbit Anterior_half_orbit Posterior_half_orbit Zygomatic_gap Zygomatic_process Posterior, 110 Premaxillary_cleft /  Absent Deep Shallow, 111 Premaxillae_overhang /  No Little Lot, 112 Narial_pit /  Absent Present, 113 Orientation_of_premaxilla_end /  Face_anterolateral Face_anterior Face_anteromedial, 114 Nasal_bones /  Two One None, 115 Position_of_internasal_suture /  Right_side Median Left_side, 116 Thickness_of_nasal_edge /  Very_thin Thick Very_thick, 117 Anterior_margins_of_nasals /  Straight Median_point, 118 Anteroposterior_dimension_of_nasals /  Long Vertical_plate Plate_with_fossa, 119 Dorsal_surface_of_nasals /  Medial_portions_higher Tabular Median_trough Convex_but_no_obvious_trough_or_median_elevation, 120 Maximum_width_of_nasals /  Very_narrow Narrow Subequal_to_nares Wide Very_wide Extremely_wide, 121 Width_of_posterior_nasals /  Wide Subequal_to_nares Narrow Very_narrow Extremely_narrow, 122 Ns_Fr_suture /  Straight Frontal_median_wedge, 123 Position_of_posterior_nasal_edge /  Just_anterior_to_orbit Anterior_half_of_orbit Posterior_half_of_orbit Zygomatic_gap Zygomatic_process Posterior, 124 Nasal_height /  Low Elevated Very_elevated Extremely_elevated Tower_above, 125 Frontal_height /  Below_nasals Same_as_nasals Higher_than_nasals, 126 Frontal_between_maxillae /  Wider_than_nasals Subequal_to_nasals Narrower_than_nasals, 127 Interfrontal_suture /  Obscure Sulcus, 128 Maxilla_contributes_to_braincase /  No yes, 129 Supraoccipital_height /  Below_vertex Part_of_vertex Alone_on_vertex, 130 Mx_So_contact /  Absent Present, 131 Temporal_crest_edge /  Horizontal Upturned, 132 Position_of_temporal_crest /  Far_behind_orbit Posterior_margin_of_orbit Part_over_orbit All_over_orbit, 133 Roof_of_temporal_fossa /  Frontal Part_premaxilla_and_maxilla, 134 Fr_Pa_suture /  Vertical Anterior_prong, 135 Parietals_in_dorsal_view /  Contact Triangles Absent Posterior_to_nuchal_crest, 136 Interparietal /  Present Not_distinct, 137 Intertemporal_region /  Sagittal_crest Ovoid_but_no_crest Dorsally_expanded Greatly_dorsally_expanded, 138 Intertemporal_length /  Short Long Very_long, 139 Thickness_of_intetemporal_region /  Thin Thick Very_thick, 140 Anterior_extent_of_supraoccipital /  Very_limited Zygomatic_process Zygomatic_gap Orbit Anterior_to_orbit, 141 Alisphenoid_bulge /  Absent Present, 142 Alisphenoid_lateral_exposure /  Wide Narrow, 143 Orientation_of_zygomatic_process /  Anterior Anterolateral, 144 Flange_of_zygomatic_process /  Absent_dorsally_convex Present Absent_dorsally_concave, 145 Nuchal_emargination_of_zygomatic_process /  Absent Slight Deep, 146 Lateral_exposure_of_squamosal /  Narrow Intermediate Wide Very_wide, 147 Depth_of_squamosal_fossa /  Very_shallow Shallow Deep Very_deep, 148 Floor_of_squmosal_fossa /  Secondary_squamosal_fossa Slightly_sigmoidal Flat Convex, 149 Thinnest_part_of_squamosal /  Constant_thickness Thickens_posteriorly, 150 Squamosal_prominence /  Absent Present, 151 Ventral_margin_of_zygomatic_process /  Concave Straight Convex, 152 Postglenoid_process_ /  Tapers Squared_end Squared_and_large, 153 Occiput_shape /  Triangular Semicircular Rectangular, 154 Lambdoid_orientation /  Horizontal Dorsolateral Very_low, 155 Temporal_fossa_in_dorsal_view /  Visible Hidden, 156 Occipital_sagittal_crest /  Absent Present, 157 Dorsal_condyloid_fossa /  Absent Present_and_shallow Present_and_deep, 158 Anterior_sinus /  Absent Short Long_and_fossa, 159 Palatine_floor_to_nasal_passage /  Present Absent, 160 Ventral_exposure_of_palatines /  Present Partially_covered_by_pterygoid Completely_covered_by_pterygoid, 161 Palatine_ventral_side /  Convex Fossa Split_into_laminae, 162 Lateral_lamina_of_palatine /  Free_or_sutured Fused_to_maxilla, 163 Pt_Pal_suture_ /  Anterolateral Transverse Anteromedial, 164 Pterygoid_sinus_anterior_extent /  Absent Foramen_ovale Anterior_to_foramen_ovale Anterior_to_orbit, 165 Lateral_lamina_of_pterygoid /  Present Partial Absent, 166 Subtemporal_crest /  Present Absent, 167 Inferior_lamina_of_pterygoid /  Absent Present, 168 Superior_lamina_of_pterygoid /  Present Orbit_roof_only Part_of_orbit_roof Absent, 169 Posterior_pterygoid_sinus /  Single_fossa Two_fossae_with_low_ridge Two_fossae_with_high_ridge, 170 Preorbital_lobe /  Absent Small Large Large_and_fossa Large_and_bony_cave, 171 Postorbital_lobe /  Absent Present Present_and_large Present_and_fossa, 172 Preorbital_and_postorbital_lobes /  Separate Coalesce, 173 Hamular_of_pterygoid /  Split Subconical Hollowed_out Horizontal_lamina Absent, 174 Hamular_process_keel /  Absent Present, 175 Hamular_position /  Middle_of_orbit Postorbital_process Anterior_zygomatic Middle_of_zygomatic Postglenoid_process, 176 Anterior_tympanic_fossa /  Absent Shallow Deep, 177 Falciform_process /  Plate Rod Absent, 178 Falciform_suture /  To_pterygoid Absent, 179 Tympanosquamosal_recess /  Absent Fossa_for_sigmoid Triangular Extensive, 180 Lateral_edge_middle_sinus /  Smooth Deckle_edges, 181 Al_Sq_suture /  Anterior_to_foramen_ovale At_foramen_ovale Posterior_to_foramen_ovale, 182 Orientation_of_V3_groove /  Directed_laterally Directed_anteriorly, 183 Postmeatic_process /  Mostly_laminated_bone Part_laminated_bone No_laminated_bone, 184 Cranial_Hiatus /  Petrosal_contacts_stem Wide Constricted Excludes_V3 Parietal_contacts_stem, 185 Periotic_fossa /  Bowl_shaped Bipartite, 186 Suprameatal_pit_ /  Absent Shallow Deep, 187 Foramen_spinosum /  Absent Present, 188 Periotic_fossa_posterior_pit /  Deep Shallow Slit Absent, 189 Zygomatic_process_length /  Very_short Short Intermediate Long Very_long, 190 External_auditory_meatus /  Wide Narrow, 191 Vomer_posterior_extent /  Anterior_to_basisphenoid Covers_part_basisphenoid, 192 Basioccipital_crest /  Narrow Wide, 193 Rectus_capitus_anticus_fossa /  Absent Present, 194 Basioccipital_crest_edge /  Rounded Divided_by_crease Distinct_flange Flange_separated_by_notch, 195 Angle_of_basioccipital_crests /  None 15_to_40 45_to_68 74_to_90 100_or_greater, 196 Hypoglossal_foramen /  Present Absent, 197 Jugular_notch /  Open Narrow, 198 Paroccipital_process_posterior_extent /  Posterior_to_condyle Aligned_with_condyle Anterior_to_condyle, 199 Tubercle_of_malleus /  Large Reduced, 200 Malleus_processes /  Processus_muscularis_shorter Subequal_processes Manubrium_shorter, 201 Tubercle_of_anterior_process /  Absent Present, 202 Anterior_process_shape /  Squared_off Blunt_apex Slender_point, 203 Ventral_deflection_of_anterior_process /  Absent Present, 204 Anterior_process_length /  Absent Very_short Short Subequal_to_promontorium Long Very_long, 205 Lateral_view_anterior_process /  Flat_ventral_edge Concave_ventral_edge, 206 Anteroexternal_sulcus /  Absent Present, 207 Capsuloparietal_vein_sulcus /  Present Absent, 208 Anterior_process_contact /  Extensive_ Central_contact Small_contact Absent, 209 Cross_section_of_anterior_process /  Highly_elliptical Ovoid Circular Bulbous, 210 Anterior_process_bulla_contact /  Absent Present_but_no_fossa Shallow_fossa Deep_fossa, 211 Flange_of_anterior_process /  Absent Present, 212 Lateral_tuberosity /  Absent Present Elongate, 213 Hiatus_epitympanicus /  Narrow Wide, 214 Fossa_incudis /  Absent Fossa Pedestal, 215 Mallear_fossa /  Present_ Absent, 216 Ventrolateral_ridge /  Absent Present Expanded, 217 Lateral_side_of_petrosal /  Pitted_and_rugose Anterior_process_smooth Posterior_process_rugose All_smooth, 218 Tensor_tympani_fossa /  Deep_fossa Groove Absent, 219 Angle_btw_anterior_process_and_pars_cochlearis /  Obtuse Right_angle Acute, 220 Anteromedial_corner_pars_cochlearis /  Rounded Angular, 221 Pars_cochlearis_convexity /  Ventrolateral Ventromedial, 222 Tensor_tympani_ridge /  High Low Absent, 223 Fenestra_rotunda_shape /  Oval With_fissure, 224 Dorsal_edge_stapedial_muscle_fossa /  Ventral_position Dorsal_position, 225 Stylomastoid_fossa /  Absent Small Large Extended_onto_posterior_process, 226 Caudal_tympanic_process /  Comes_to_angle Rounded_over, 227 Caudal_tympanic_process_extension /  wide_separation_from_crista_parotica narrow_separation_from_crista_parotica, 228 Cochlear_aqueduct_size /  Smaller_than_vestibular_aqueduct_size Subequal_than_vestibular_aqueduct_size Larger_than_vestibular_aqueduct_size, 229 Distance_between_f_rotunda_and_cochlear_aqueduct /  Confluent Narrow Wide Very_wide, 230 Distance_between_f_rotunda_and_vestibular_aqueduct /  Very_narrow Narrow Wide Very_Wide, 231 Dorsomedial_elongation_pars_cochlearis /  Absent Porous_bone_only Present, 232 Base_of_anterior_process /  Tegmen_tympani_large Excavated, 233 IAM_tegmen_tympani_height /  High Intermediate Dorsal_crest Very_Low_or_absent, 234 Vestibular_aqueduct_tegmen_tympani_height /  Very_high High Intermediate Dorsal_Crest Absent, 235 Shape_of_IAM /  Funnel Tubular, 236 Lateral_side_of_IAM /  Low High_wedge, 237 IAM_septa /  VII_excluded VII_included_but_foramen_singulare_with_VIII Foramen_singulare_separated_by_equal_partitions Foramen_singulare_with_VII, 238 Position_of_prox_opening_VII /  Anterior_to_VIII Slightly_anterior_to_VIII Later_to_VIII, 239 Shape_of_proximal_opening_of_facial_canal /  Has_anterior_fissure Oval Circular, 240 Articular_rim /  Absent Small Long_and_sigmoidal Elongate_hook, 241 Petrosal_contact_with_rest_of_skull /  Extensive Dorsal_crest_separate Posterior_process_only Via_epitympanic_hiatus Loosely, 242 Posterior_processes_articulation /  Smooth Longitudinal_grooves Fused, 243 Posterior_bullar_facet_surface /  Concave Flat Convex, 244 Dorsomedial_extension_of_posterior_bullar_facet /  Absent Present, 245 Length_of_facial_nerve_sulcus /  Long Short, 246 Posterior_process_length /  Very_short Short Intermediate Long Very_long, 247 Posterior_process_orientation /  Less_than_130 Between_135_and_165 180, 248 Neck_of_posterior_process /  Absent Present, 249 Thickness_of_posterior_process /  Robust Thin_plate, 250 Mastoid_exposure_of_petrosal /  Present Absent, 251 Anterior_spine_of_bulla /  Absent Small Long, 252 Bulla_shape /  Long Wide, 253 Posterior_end_of_ventral_keel /  Rounded Points, 254 Accessory_ossicle /  Absent Present, 255 Size_accessory_ossicle /  Small Large, 256 Fusion_of_accessory_ossicle_to_petrosal /  Present Absent, 257 Lateral_furrow /  Present Absent, 258 Width_of_lateral_furrow /  Broad Narrow, 259 Linearity_of_sigmoid_process /  Straight_plate Curved_plate, 260 Ventral_margin_of_sigmoid_process /  Present Absent, 261 Sigmoid_process /  Contacts_squamosal Contacts_petrosal No_articulation, 262 Elliptical_foramen /  Present Absent, 263 Bulla_and_postmeatic_process_contact /  Present Absent, 264 Lamination_of_posterior_process_of_bulla /  Limited Extensive, 265 Thickness_of_posterior_process_of_bulla /  Thick Thin, 266 Tip_of_posterior_process_of_bulla /  Thin Thicker Hypertrophied, 267 Median_furrow /  Absent Interprominential_notch_only Present, 268 Division_of_interprominential_notch /  Present Absent, 269 Lateral_profile_of_bulla /  Convex Concave, 270 Inner_posterior_prominence /  Aligned_with_outer_posterior_prominence Anterior_to_outer_posterior_prominence, 271 Involucrum /  Converging_dorsal_and_ventral_borders Subparallel_dorsal_and_ventral_borders, 272 Involucrum_groove /  Present Absent, 273 Cavum_tympani_division /  Present Absent, 274 Ventral_keel_of_bulla_extent /  Long Short Poorly_defined, 275 Shape_of_ventromedial_keel /  Straight Bowed, 276 Surface_medial_to_ventromedial_keel /  Flat Concave, 277 Skull_length /  Very_short Short Long Vetry_long, 278 Atlas_processes /  Ventral_larger Processes_subequal Dorsal_larger, 279 Fusion_of_axis_and_atlas /  Unfused Fused, 280 Fusion_of_posterior_cervicals /  All_separate two_to_3_fused two_to_4_fused two_to_5_fused two_to_6_fused All_fused, 281 Number_thoracic_vertebrae /  18_to_17 16_to_15 14 13 12 11 10_or_less, 282 Number_thoracics_with_capitular_articulations /  11 10 9 8 7 six _4_to_5 three_ot_less, 283 Transitions_of_capitular /  Gradual_shift_posteriorly Abrupt_shift_posteriorly, 284 Lateral_margins_of_lumbar_trasnverse_processes /  Straight Angled_anteromedially, 285 Orientation_of_lumbar_transverse_processes /  Ventrolaterally Horizontal, 286 Distal_ends_of_lumbar_transverse_processes /  Same_width_or_taper Expanded, 287 Length_of_lumbar_centra /  Short Long Very_long, 288 Number_of_lumbars /  One Three Four Six 7_to_8 9_to_10 11_to_12 13_to_16 16_to_19 greater_than_19, 289 Number_of_caudals /  13_to_15 16_to_19 20_to_23 24_to_27 27_to_30 30_to_33 34_to_60, 290 Ventrolateral_processes_of_manubrium /  Absent Present, 291 Number_of_sternal_elements /  Multiple One, 292 Number_of_ribs_that_attach_to_sternum /  Several One, 293 Coracoid_process_of_scapula /  Present Vestigial_or_absent, 294 Supraspinous_fossa /  Present Absent, 295 Shape_of_deltoid_crest_of_humerus /  Crest Tuberosity Absent, 296 Position_of_deltoid_process /  Proximal Centered Distal, 297 Elbow_movement /  Present Locked, 298 Humerus_length /  Longer_than_forearm Subequal_to_forearm Shorter_than_forearm, 299 Olecranon_process /  Large Raised_edge Absent, 300 Manus_digits /  Pentadactyl Tetradactyl_or_less, 301 Esophageal_forestomach /  Present Absent, 302 Throat_grooves /  Absent One_pair One_to_5_pairs More_than_5_pairs, 303 Throat_groove_orientation /  Converge_anteriorly Parallel, 304 Sexual_dimorphism /  Males_much_larger Males_slightly_larger Absent Females_slightly_larger Females_much_larger, 305 Dorsal_fin /  Absent Hump_only Present, 306 Height_of_mesethmoid_anterior_to_nares /  Below_premaxilla Level_with_premaxilla Above_premaxilla, 307 Distance_between_Px_and_Na /  Absent_ot_small Intermediate Wide, 308 Maxilla_lateral_to_vertex /  Faces_laterally Faces_dorsolaterally Faces_dorsally, 309 Supraoccipital_wedged_between_frontals /  Absent Present, 310 Entrenchment_of_posterolateral_sulcus /  Shallow Deep, 311 Sagittal_sulcus_on_supraoccipital /  Absent Present, 312 Longest_side_of_nasals /  Faces_dorsally Faces_anterodorsal Faces_anteriorly, 313 Occiput /  Concave Flat Convex Inflated, 314 Diameter_of_largest_tooth /  Large Intermediate Small, 315 Lingual_curve_of_posterior_lower_teeth /  Absent Slight Pronounced, 316 Orientation_of_middle_of_premaxilla /  Faces_laterally Faces_dorsolaterally Faces_dorsally Faces_dorsomedially, 317 Prenarial_triangle /  Convex_and_ascend_medially Concave_and_ascend_medially Flat_or_small_shelf_of_bone, 318 Foramen_on_posterior_Mx_Px_suture /  Absent Present_on_suture Present_on_maxilla, 319 Posteromedial_sulcus /  Present Absent, 320 Anteroposterior_profile_of_premaxilla /  Premaxillary_sac_fossa Convex, 321 Process_at_anterolateral_corner_of_nasal /  Absent Thin Thick Set_apart_by_crease_and_thick, 322 Parabullary_ridge /  Absent Present, 323 Internasal_suture /  Obscure Cleft, 324 Medial_excavation_of_prx_sac_fossa /  'Present, premax faces dorsomedial' Not_distinct Absent_with_prominent_ridge_instead ; 
	MATRIX
	Bos_taurus                    00100000552000-10000001410000-1011-0120010103023-50000000000011100-0-0----0-00--0-001-000?-000400-00-0200000-00-00101031301-2-0020-00001300000000(0 1)(0 1)2000000-(0 1)0-000-20-0------41(1 2)-2---1-13----100----0-200---0--?----0?000?0-10200-100330-1100302?02??030?0020-0--1-0-0-----1100---2--0(1 2)00300(0 1)10(0 1)3(1 2)0001000010100-10-0-0--0--------0-0-
	Sus_scrofa                    00100010552002-000000015100(0 1)0-201?-0240100103003-50000010000310001-0-0----0-00--0-001-0001-000200-00-0200000-00-00101011200-2-0020-1-0011020000200120(0 1)--11-01-000-20-0------312-2---0-11-1--101----0-200---0--1----0?00130-01200-002330-110010200----0----01-0--1-0-0-----1100---2--0100(1 2)000001(3 4)20001000000110-10-0-0--00---------0-
	Hippopotamus_amphibius        011000015520-0(0 1)00200001410000-2011-0230100103023-510000000020101(0 1)0-0-0----0-00--0-001-000(1 2)-00?30?-00-0200000-00-001000(1 2)1202-0-0020-1-00100200002023(1 2)110011-11-000-20-0------313-2-0-0-01--?-000----0-200---0????????????????????-???330-0001302?0-?-00010?01-??-1-0-0-----0-00---2--0100100010?200001001000100-10-0-0--0----------0-
	Georgiacetus_vogtlensis       ?0000010(1 2)(1 2)2000-000000?05101??01101-??(3 4)0110(0 1)11002-5?0000?00?2210000-210----0-01--10001-?0?0000??????????????0-00?0010003220002-0?20?1-00?0(1 2)200010?0(2 3)2?10011-?0(0 1)000-21-001-(0 1 2)(0 1 2)-4-21010?0103???310?0000002??0??(1 2)0?00(1 2)-00??00?001020???????0????1?????????30?00010??10????001012?000???00???0(2 3 4)(0 1)?0000(4 5)?????????????????-0-0--00---------0-
	Mammalodon_colliveri          ?0010001(4 5)(4 5)30020000????0?111000?010?0040020111103-5?????????2201021-?10---01001--20001-?0010-------------00?0100?0010000?20102-002001-00?1?20??002?2200??11-111?????2????0??????00?1?0??(1 2)0????0?1?0?10???000300011?01?10001200100?0?033200011001???????????010??1000??0????2000000000--------------------1---------0-0-000-------0-0-
	Janjucetus_hunderi            ?00000012320020000000?0?11100010100??40020011003-310000?0??23010110?10---02001--??001-?0000-------------?0?0100?101??01211102-002002-0010?20??001132000011-111000-0200??0??????00?1?00?1?????011002?02??00030?0111020?00?100011?311?????????????????020?0101????0000000?00200001?000--------------------?---------0-0--0----------0-
	Caperea_marginata             10110020(3 4)320010011101---0----------?-01?3020-0?3-5?0?0??00022002200110---01-01--20001-0000000??0--10-02000?0(0 1)00?0011103140001-0?10-3-02?(1 2)??40?00000300-0100110000-010010000-40300000(1 2)003?1010011000000020?050??0??00?112?11012103000111?3411002?02??141?00????-0?????????1???????????1150??????(0 1 2)(0 1)?11002-1201?1132-0-1-01(1 2)-------0-0-
	Eubalaena_glacialis           101100(2 3)0(3 4)(2 3)2001-010101---0------------00?3?30-000-41010??00022103202?10---01-01--20001-0000000?30--10-02000?0100?001110312100111?10-3-02?2??40?1013321001111000000-11001?000-4--?0000010?????11?1?0?0110?1015001?1?02011201000010?01033101111002??2??041000000??000012101000-01?010113215(1 2)40?1?0(5 6)3011112-1220?0-30-0-1-00(1 2)--1---10-0-
	Eschrichtius_robustus         10110020(4 5)(3 4)20110011100---0------------00?3030-101-4???????0021(0 1)12201?10---0(2 3)-02--30001-00000000?0--10-02000?02000001100(0 1)140101-0?10-3-0002??0000022?2110100-000000-010010000-104000000101???32011000100??0(1 2)0400001?0101120(1 2)001210301100203110?00??2??0311000000-00001?1010?0-0?011010?200250010062?1?002-1201?2031-0-0-001--1---12-0-
	Balaenoptera_physalus         10110020(4 5)420111011100---0------------00?3?202111-4?0?????0020101200210---02-01--40001-0000000030--?0-02000?02000201?(0 1)0(1 3)1301?1-0?10-3-11?2??3101022?21001101100000-11001??00-303??0?000??????30110?0??1?202(0 1)5001?1?0101120210021030(0 1)0(0 1)12134110021?2?00400000000-000112101?10-0-011011??00170?10?73?110010120113132-------------------
	Megaptera_novaeangliae        1011002(0 1)4430111011(1 2)00---0------------00-30(2 3)0?111-5?0?0??0?02?101200210---01-01--30001-0000000?30-??0??20?000?00?(0 1)01?10?14(0 1)00(1 2)-0010-3-1(0 1)12??3??01?(2 3)?(2 3)1001001100000-(1 2)100???00-?02??00?0?????????1?00???102???(4 5)??????010?120??00????0????2???1??????2??0(3 4)(0 1)000???0-000?????1?????????01?(2 3)20017??1??(5 6)????1?1012???3??2-0-0-00(0 1)--2---10---
	Physeter_macrocephalus        00110010452200-0021011?-(1 2 3)--000?01--(0 1)(0 1)(6 7)021001?00111?111030100?10000020121006025117102301100001031012110001000-00?11---0?--15(0 1)2-0011-1-0103??0001020?2101020-000-00-221003000-??311-30100(3 4)010311000?30?210020210132301110021101210010122003100(1 2)1?021200110010111100010?1?1122100110(1 2)013005521???0430000111100012?01---0--22--32--00--?
	Kogia_breviceps               00110020552300-0001000-00-0000-----1050010010000100(0 1)11111100?010(1 2)0020121005?25124102301100000011012110001000-010022------------121-1-01?30?00-0020?210(0 1)020-000-10-231001100-3?0????000040003211001301210100?1003(2 3)-01?20131201200010211013210011040001111110101101-?021011211000100000115(3 4)400101(5 6)20000001110?10-22(1 2)--0-0-2--22--0---1
	Ninoziphius_platyrostris      ?01000?0?(2 3 4)(1 2)00?-?00?01?007000???????(0 1)1901000101??????????1?10???0(1 2)0020101105125??7000(1 2)?000(1 2)0010????????????????102022101(1 2)(1 2)0431(0 1)001??00?(2 3)?30?00011001200021????(0 1)1020231001000?21(1 2)01?3?100400(0 1)31110102012??1203001?230110002110001011013211??113210?0100120010001?00110(0 2)?01122100000000?010(0 1 2 3 4 5)????????000?????????????(0 1)0000?????(0 1)??000(0 1)01
	Tasmacetus_shepherdi          00101120440100-00210??005000100011-?2701000100??021(1 2)101111?0-110000201011061250071001100021?1002?020-1(0 1)?11117010101210122154021?020000(2 3)?3??000101112000200-00(0 1)101-2310010(0 1 2)(0 1 2)?2030113?000(3 4)01131110004?11??100200022301120031011210111211003210?21020101210010101000110100112200100010030136310101610000010120?010(2 3)2(1 2)0010002-01(1 2)--00-01
	Ziphius_cavirostris           0010(0 1)020(4 5)52100-(0 1)002011-00--01------0-100100100010(1 2 3)1110021120?000(0 1)002010100612511500(0 1)3100020100020020-100110140102020101210441100100000302??100111102000000-0(0 1)0100-231000000-20301-?0100(3 4)01?32010103(0 1)12??1013000123011?00312012003102130032113220111012100100010001001101120-0100101020126410101(5 6)(1 2)0000011120001022(0 1)00(0 1)(0 1)002?-(0 1)---90-0(0 1)
	Berardius_bairdii             00101020442200-0022010?-0-021-?----1220010010001011(1 2)10030120?110(0 1 2)10201011062251060002100010010121020-11111?1601?002110121053121?0000003?3??001100102001100-000111-231000000-2040113?000(3 4)00?31110013012120(1 2)04001?23011100312012103001110034113220?00001100?010111011011??122101110200?011531000?6100000110100?(1 2)032(1 2)000-0020-1---00-01
	Mesoplodon_europaeus          00?11020430200-1002010--0-02?------1-10010110101011(0 1)10011120?11001020101106125117100210002020002102??1??1??1602?0022002121541(1 2)101000003?3??00001110(1 2)000102-(0 1)10111-23100(0 1)0(0 1 2)(0 1 2)?2040113?101(3 4)0103011000(2 3)0121?0102001(2 3)2301?10031101(1 2)1021(0 1)1110034102121?00012100101011?01?00001122100???001201164111026200000001200010(2 3)2(1 2)0010-02--1---00-11
	Inia_geoffrensis              00100020331300-10011??006020011011-1180200010023110(0 1)11?01100?0(0 1)0(0 1 2)0022101206(1 2)250071001-001000100210211?(0 1)11110-000002-01-(1 2)(1 2)15121001010(0 1)010(2 3)0000001011200011101121?210311030220302(0 1)21302013010(0 1 2)301013(1 2)(0 1)0202020110133-0111002120120001011000220120(0 1)0111010100111010001002(0 1)011021111112001100340111111100002-112?10-11000111230100001100-
	Platanista_gangetica          00100130312000-0001??010(6 7)?001-???1-117020101002411??????0310?10020(0 1)20311105(1 2)251370011-01010010321020-1(0 1)21100-000102-01-03?4(1 2)2110(0 1)0100011100000000102001111000012???20011000-??30003011020000401000(1 2)1020?12021010?30111000120120001002?01?310322301001020012?01100100100110210001000??000(5 6)40010?4(3 4)000112-102010-4100101020--01?100111
	Lipotes_vexillifer            00100110430200-100100?007020010011-1180200011024011011011200?010000202012051251170000-00002010221?211??(0 1)?100-000102-1131214322000110102130?000020112000021-11210202311031330(0 1)?112130200300013110012112??121210112301110001200211200021003410102021001010000011011010100110200111?0002000(5 6)500101(3 4)(1 2)0000012102?00-411001102112020000101
	Pontoporia_blainvillei        00200120331100-100101?008000000011-01902010100030111110(1 2)1100?11010(0 1)221012051251271001-0010001002102111(0 1)11110-00?10100031(2 3 4)1521200110000(1 3)11000000001010010210000102122000102302021213?210310003010011(0 1)1202110110133-01110031200200110122003410102011(0 1)0102111000101010021000120(0 1)01100000100660111130100??2-112?00-(3 4)2012010032212001010-
	Delphinapterus_leucas         00100?20442200-100101?002100000011-003001001000101?011?21110?11120020101105(1 2)250081??2-0010201102?03101121100-100-02-1011215110101000003120000-001102000122-020102022100(0 1)100-30(2 3)00-2?20030(1 2)0321100020120(0 1)1002?0132-01110011(1 2)012(0 1)1011031003400(1 2)21131001210011001011-0?11010121101110000000(4 5)300111(3 4 5)(2 3 4 5 6)110002-112010-101(1 2)10102200(1 2)11000101
	Phocoena_phocoena             00000020432000-1000000006000000011-20(6 7)001011000202??11?21200?010(0 1 2)012220110(2 3)(1 2)250051101-0002001002102101121100-0(0 1)0-02-02-31(0 1)442(0 1)001000003120000-(0 1)00112000-12-02010202?1103053020110-20200(2 3)01(0 1)001100(0 1)201201100210131-011(0 1)0031101200010(0 1)11003400101040(0 1)010110101010100001100(0 1)1201011020000143400101651100012110110-(2 3)2011011232110111010-
	Phocoenoides_dalli            00000020442000-0001010005000?00011-(0 1)?(5 7)001011000104?011?21000-11010022(1 2)11(0 1)031250051101-000(0 1)1011?21021???(1 2)?1?030(0 1)0?02-02-(1 2)(1 2)14421001000003?30?000(0 1)00(0 1)(1 2)2001012-01(0 1)1020221103053021312-2?2?03010(0 1)11100020120?010210131-011000311012000100210033101120(2 3)0(0 1)0111(0 1)010001011-0021001020111112(0 1)020151000100(7 8)6??000121101?0-2201100123202---10-0-
	Tursiops_truncatus            00100020342100-1001010005000000011-00(6 7)001011000102??11?(1 2)1100?010(0 1)01201011031241051012-0011101102102101121110-000102-003131331-001000003030000-112112000121-(0 1)1210202?110(2 3)033121110-31201(1 3 4)00(0 1)(0 1)1110003012020012?0131-0111013120120101103100320021?021000110010011011-001001(0 1)12110111(0 2)001010(2 3)(1 2)001018(3 4)0100012120110-22-------31--------01
	Pseudorca_crassidens          0010002(0 1)442100-000101000(1 2)000000011-1030010111002011(0 1)11?01020-00020120101105(1 2)25(0 1)071012-0001(1 2)011?210210112?110-0(0 1)0102-003221441000(0 1)00000(2 3)?30?00-001(0 1)12000021-1011020221003031030200-30101300033110002012??000200131-0111003120120(0 1)1100(2 3)20032003120410002100100010100001001102111111100?0146500101(4 5)(0 1)0?00012110??0-?21---0--201220100101
	Orcinus_orca                  0010002(0 1)442100-100101?003000?00011-1040010110101011(0 1)11?110(0 1)0-010(1 2)0120(0 1)01(0 1)051251(0 1)7101(1 2)-0000(1 2)0110210210112?110-0(0 1)0102-0032?1?3-0000000(0 1)0(1 3)030?001002012100021-02110202210030(2 3)102?(1 2)00-30200(3 4)0(0 1)0(0 2)3110002012??0002(0 1)01??001(0 1)100312012(0 1)100113200(2 3)1(0 1)01020?100021001001101001011?1011011111000?01254001013(2 3 4)0000012111??1-?20---0--00-2201000?1
	Orcaella_brevirostris         00001120442100-000101000(3 4)0?0?-???1-01(4 5)0010110?01111011?(0 1)1000-100(0 1 2)0120101104(1 2)251060012-0011(1 2)01102103101121100-0(0 1)0102-00?1214311100000003020?00-0011?20000(1 2)2-101112?221003051031102-30200302033010002002??00020013?-0111002120120101002(1 2)003(1 2)00112031101220010001011-001101002110111200??10(3 4)(3 4)00?0?(5 6)4?0000(0 1)211(1 2)??0-222---0--31-22010010?
	Globicephala_macrorhynchus    0010002143(1 2)100-(0 1)0(0 2)(1 2)01000100000(0 1)011-013000011?011011111011020-(0 1)1020120101006(1 2)25(0 1)071012-00001011?2103101121110-01?002-00?211540-0?0000003?30?000102002101011-10110202210020420311(0 1)0-30201400?331101020(0 1)2??00(0 1)2(0 1)01(2 3)1-01110031201201010(0 1)3300220020(1 2)0(3 4)1100110011011011-101101102111111100?01(4 5)6(4 5 6)00101(6 7)(2 3 4)00000121100?0-121------110320100111
	Grampus_griseus               00110020442200-0001010--0-0010-----11(2 3)00(0 1)01100110(0 1)1011?01010-01020120101106(1 2)251171012-00(0 1)01011?210310?12?110-010002-00021154001?0000003030?00-102?12100121-1021020231002043021100-312014(0 1)00(0 1 3)3110002012??0(0 2)0210131-011100(0 1 2)1201201(0 1)0113(2 3)003400(1 2)1(1 2)0(3 4)100012001(1 2)011011-1011?1102111111000?0154(4 5)0010(0 1)8500000121100?0-?2(0 1)---0--31-220110101
	Leucopleurus_acutus           00100020442100-100(1 2)01?107000000011-?0(8 9)0010110?110(0 1)1011?01010-110201201011051251051012-00(0 1)02011?21021???2?11--000102-0002(2 3)1541000(0 1)000003?300000-11022100(0 1)20-0111020231002033031000-3?2013(0 1)(1 2)0(0 3)1110002012??00121003?-01110031(1 2)012(0 1)101002100(2 3)(2 3 4)002010(3 4)10001?0010001011-101000102111111200?012(1 2)6001008610000121201?????0---0--322220100111
	Delphinus_delphis             00100020500100-1001110006000000011-109001011010102?111?(1 2)1000-100200201010051250051012-0000(1 2)01102102101?21?10-000102-00011(0 1)44120010000030300100112112000121-(0 1)121020231102043121010-312-1(3 4)0033111000201201001210132-01100131101201010121003400202031000110010001011-0010001021111111001010(2 3)100101(8 9)40?00012120110-221---0--3(1 2)-12010-111
	Zygorhiza_kochii              ?0000020--20000000000?04101??0210000140110011002-510000100?22010(1 2)0-210----1-01--20001-?000000??????????????0100?0010001311002-0?20?1-00?0?20???02122000111001(0 1)000??2?0?(2 3)0(0 1 2)(0 1 2)-????0?1???0?????1010002012000002000?0(0 1)010?00?111000??10???00000????0?110121000?10??10?????0???200001?000010011000017??000002000??????-0-0-000--1-0-1100-
	ChM_PV5720_                   ?0?000105520?2??0010??04100000201010140010011003-??(0 1)?????0??2000?0?010---03001-0?000?-0000000??????????????0-0???0101001210021002000-10?0221?01?012101010100??000-?1?0?00(0 1 2)(0 1 2)????00?0?00011100(2 3 4)0?1001000??101200011(0 1)01010021000110310031011011201110111?0101010??1??????01002000010000?100??????1???????????????????0-0-000-02---10---
	ChM_PV4745_                   ?0?0001???20?2??0000??03100???20101???????????0?-3?0????????3000200??????01001--?????-?0???????????????????????1?01??0???01?21002012-00?012101001121010101001?0????100?00??????00?0-110111?33011002000??100300031?0201002100010011003101111110101120121101010??1??????????2000010000?100?????????????????????????-----------------?-
	Chonecetus_goedertorum        ??01001??530010000000?0?11?????????0?40?3?110003-5101000???22000111010---03001--20001-?002000??????????????0101?1010001120202-0020-1-00?1??00?001021010002011(0 1)000-?2?0??0(0 1 2)(0 1 2)????00?1?0001????10?10?1?02??0?130??(0 1)(0 1)(0 1)0(1 2)??00?100??????????00(0 1)(0 1)??????(0 1)????(0 1)1??1????????????1?01???????????????????????????????????????-------------------
	Aetiocetus_cotylalveus        ?0110001(1 2 3)430020000000?0?11(0 1)???00101???????????03-410?0000??22000110010---03001--30001-?001000??????????????0101?201000332?102-0020-1-00?1??10000013201000101(0 1)(0 1)000-0100100?(0 1 2)?1?3000(0 1)?00??????3011?00?01??????????????????????????????????????????(0 1 2)???0?????010???00????????1?00????0?0?0042?11015(0 1)????????????????-------------------
	Eomysticetus_whitmorei        ??110????32?????0????---0------------00?30211001-????????0?????1???210---03001-?20001-0000000??????????????0100?(1 2)0100033202?1-0020?(2 3)-00?0221??00222011000101(0 1)???????????????????0?0??00112?341?1001??1??001200020001010021000200300011001100002011111120010100--00102?01001000000000??00(0 1)2?0001?????1000110??????-------------------
	Micromysticetus_rothauseni    ??????????????????????????????-???????????????????????????????????????????(0 1 2 3 4)??(1 2 3)????????????????????????????????????????????(0 1 2 3)?????20?(1 2 3)??0?1??1??1012220100010?0??????(2 3)?0??0??????00?0?0001111330?1000001??0012000103010100110001003?00?100110010(0 1)00121111?101????1?????????????????????????????????????????????????-------------------
	Diorocetus_hiatus             ?0110011(3 4 5)(4 5)3(0 1)120011100?--0------------00-30201002-3???????0?22000210010---02001--30001-0000000??????????????0-00?101??0??41111-0020-3-00?0?110?102203100001010(0 1)000-0100100(0 1 2)(0 1 2)????0000?000101031011000??1??011400101?0110110100010031001000121(0 1)001122??0301000100-00101??01011000001000??00???00?160???00??1?0??????-------------------
	Pelocetus_calvertensis        ?011001155301?0011100?--0------------00-3?301101-4???0??00?21001100110---02001--30001-0000000??????????????0-00?101??01?40101-0020-3-00?0?120?1012131?0001000(0 1)000-1100000(0 1 2)(0 1 2)?1030000?000?110(1 3)1011000(0 1)00??10130??0??11??12?100020?(2 3)01?210???1100(0 1)?(0 1)2??040?000000-0?0010?01010-0-01?010300041001?1(5 6 7 8)????001112?0?????-------------------
	Parabalaenoptera_baulinensis  ?011001?33(2 3)0??0?1?100?--0------------00-??1??1111(3 4)???????0???1?1?00(1 2)10---03002?030001-0000000??????????????0-00??01?00?04?2?1-0010-3-11?1(0 1)?3??00?1????0?010??(0 1)000-?100???(0 1 2)(0 1 2)????????????????????10?0??1??????????????????????????????????????????(0 1 2)2???4??0001????????????????????????(2 3)?00????????????????1????????-------------------
	Archaeodelphis_patrius        ??????2????000-10?001?????????????????????????0302111000?2112?00??(1 2)00????020120030001-00020000?????????????0-00?1010001211211-00?001-00?(0 1)(0 1)(1 2)(0 1 2)0???2(0 1)1100?0?????0000-1200??000-4-(1 2)00?1?1003???0?0101010?1??00130??01(0 1)021?00?110020??01?(1 2 3)?0?????????(0 1)???1(0 1)???1?????1??????0101???????????????????????????????????????------------------(1 2)
	ChM_PV4746_                   ???0002???2000-10010??0?(4 5 6 7 8)0?????????0?(8 9)021001200202111001?(1 2 3)?0-10020110(1 2 3)?0?130220040001-?00201???????????????12000-010101120211100100100011??00?0011120000010?2(0 1)000-?200?00(0 1 2)(0 1 2)????0001?0001?01020?0002?12??000200021(0 1)0211000110020????12101?100201(0 1)??????????000??100????????2000000000?????????????????????????????------------------2
	Xenorophus_sp.                ?0100020332100-10?001?03211??01011????????????0202121001?(1 2 3)10-10021010(1 2 3)?0014024??41000-00010100?????????????0-000201000112121110020001001011101002232000001001(0 1)00??02?00?0(0 1 2)(0 1 2)?21?0??1?0?0(2 3)12110010104?02??0003001?1(0 1)021100211002??1?????0122?1(0 1)0100110101001010??100?0?001012000000000?????????????????????????????------------------2
	Xenor_sloanii                 ???0002?(2 3 4)?2100-100001?04(2 3 4)12??011001???????????0202121001??10-?0021?00???01(4 5 6)02(3 4 5)0041001-0001010??????????????0-00?2010001220211100?0001????1???????????????????(0 1)000-02?0???(0 1 2)(0 1 2)??????????????????????????????????????????????????????????????????????????????????????????????????????????????????????????????????????------------------2
	ChM_PV4834                    ?0100020?42100-100001?03211????????0?401(2 3)00110020212100212?0??0021020200015024?150001-00010100?????????????0-000201000111130110020001001000000012122000000001(0 1)000-02?0?01(0 1 2)?????0011?000212102010103112??00030??(1 2)1(0 1)02?10(0 1)?110021?201???0?(2 3)(3 4)?0?????110?00001?????1????????????????????0?00(0 1 2 3 4)0?0001(5 6 7 8)?????????????????------------------2
	Albertocetus_meffordorum      ????0?-???(0 1)100-100001??(1 2 3 4 5 6)?1?????????????????1-?0-?-?2100-?210-10021--0(2 3)0001(3 4)02(3 4)0?(4 5)000--?0--010??????????????0-00?101-001--0(3 4)-200?20?0100?0??00???0--2000001-11(0 1)?0?-02000??(0 1 2)(0 1 2)-???0001?0103???0?01010-101??000-0?0(1 2)(0 1)(0 1)021100?11002(0 1)0(1 2)01???01????????(0 1 2)??0?-(0 1)0010-0??10000?001011010000000?????????????????????????????0------1???10100002
	GSM_1098                      ?010002001110?-10000??02211??011000??(4 5)0(1 2)1001?00(2 3)0?12???????0-100(1 2)1020(1 2 3)(0 1)00143240050002-00010100?????????????0-000101000231?(3 4)(1 2)200020001?011?0001000(1 2)320000(1 2)?-0?(0 1)00???2?0???(0 1 2)(0 1 2)-???0001?000(2 3)12104010101112??0003000(0 1)1(0 1)021100011(0 1)0200201031011100(2 3)011(0 1)1100(0 1)1001000??10000?0????1010000000?10???????????????????????????------1-01?0100002
	Cotylocara_macei              ?010?02?(1 2 3)(3 4)2100-100001?04211??011000??(3 4)0?1001?0030312???1?(0 1 2)00-10011020(1 2 3)(0 1)001502500500(0 1)1-?0000100?????????????0-020102(1 2)0022104202-020001?0010000?100232000020-0?(0 1)00???(2 3)?0??1(0 1 2)(0 1 2)-???00?1?0001120130?0?02??2??000200001(0 1)0211000111020010102101(1 2)21030(0 1)10100-01001?00??1??????????1010010100?(1 2)00??????????????????????????---?--1-00(0 1)0?00002
	ChM_PV2758_                   ??(1 2)0002???2200-100001?0(3 4 5 6)?1????????????????????0402121001???0-10021010??00153240040001-00010100?????????????0-000201100221122120020001001001000001202000?00002(0 1)100-02?0??0(0 1 2)(0 1 2)????0??1?000212013010104102???????????????????????????????????????????????????1???????????????????????????????????????????????????????------------------2
	ChM_PV5711                    ???000????2100-100001?0(3 4)?11??0111010?40?(2 3)00???0?0212100??????1???1???????1?02?1????????0???1???????????????????02?????????????????001???????010121220000?0??(0 1)(0 1)?0??0(2 3)00?01??????00?1?000(3 4)12103010103112??100200021(0 1)0211000110020000103101?21130120110000001010??100???00???1000000000?100???0001(4 5 6 7 8)?????????????????------------------?
	ChM_PV4178_                   ???00?1???2100-1??(0 1)00?????2???11000???????????120310?010??00-00020000??0?0312(3 4)0040001-?00100???????????????1310?101000121121110020000?0?1?(1 2)1?1002122000?10111(0 1)?00-02?0??0(0 1 2)(0 1 2)?212(1 2)??0?2?0(3 4)011?3100??200???100301??13011100211002101100320022102012(0 1)100111001???????????????????????????????????????????????????????------------------1
	Agorophius_pygmaeus           ???0001?552200-10010??0(4 5 6)?0?????????0?40?100???0203???011?100-1002010010010412300(3 4)0?01-0000?0?0?????????????14(1 2)01?010?01311211000100001012121?1000102000?01011(0 1)?????2?0???(0 1 2)(0 1 2)????0??0?1??(2 3 4)011??0????????????????????????????????????????????????????????????????????????????????????????00????001(4 5 6 7 8)?????????????????------------------(1 2)
	ChM_PV5852_                   ???0001??52100-100?0??0(3 4 5 6)?11??010100???????????0203001010?100-100201001001031230040001100001000?????????????1410?00100012112111001000000?2??10100??1100??0001???????2?0?02(0 1 2)(0 1 2)????0??0?11?(2 3 4)?10???1?0????????????????????????????????????????????????????????????????????????????????????????????????????????????????------------------1
	ChM_PV2764_                   ?0?00001332100-100100?02201??01011???(4 5 6 7 8 9)01(1 2)001100203???0100100-000200101002042240040001-00000000?????????????0-001002010121121110010000011222101000111000101001(0 1)100-12?00?0(0 1 2)(0 1 2)?1032013?200(3 4)01112110002011??011310?12201110021000210310?3200221010012111111001010??100???00???2101010000?20063000015(0 1)????????????????------------------1
	ChM_PV2761_                   ??10001??(4 5)2100-?00100?05(2 3)0???????????(4 5 6 7 8 9)0?100110010??0?0?1?(1 2 3)00-0101010(0 1)(1 2 3)?0?0422300(4 5)0?0(0 1)-?001?000?????????????14?01?010?01501211?001000001?31110100010100011100(1 2)(0 1)?0???2?0?(1 2 3)1(0 1 2)(0 1 2)?21?1013?210(2 3 4)01113010002001??011410132(0 1)0111002110010100013300(2 3)(3 4)00300(1 2 3)2110131001?????????????????????????????????0001??????????????????------------------1
	Patriocetus_kazakhstanicus    ?0(1 2)0002?4(3 4)2100-100200?06301??011000??(3 4 5 6 7 8 9)0??0????0?0??0?010?1?0-010?01001001041240050001-?00000???????????????1410?(0 1)01??015002210001000000?2??(0 1)??00?11100011101?(0 1)?0???(1 2)?????(0 1 2)(0 1 2)????2??3??00(2 3 4)11?03010013?02?????????(0 1)??02??0??????????????????????????011111001???????????????????????????????????????????????????????-----------------01
	Waipatia_maerewhenua          ??10002?4(4 5)2100-10?000?0(3 4 5)4120?01000001(6 7 8 9)0(1 2)10010102021111(0 1)0?(1 3)?0?100?01101011052240050000-00020000?????????????151(0 1)?(0 1)01(0 1)00111032110?10000?1?2??1010011(1 2)1000110-01(0 1)10(0 1)-?2?0???(0 1 2)(0 1 2)????101(2 3)?(1 2)003?21(1 3)30?0002002??01131112230111002111?20??1011100230000010??0121001010??1000??00?0021000???0???0??????????????????????????0000-0010--------0(0 1)
	Papahu_taitapu                ???00020?--100?100101?00(3 4 5 6 7 8)0?????????????????1?003021111101(0 3)00?100201102011031240050001?00000000?????????????1410?001000111?331100100000(1 2)12??10?01111100011(0 1)001010(1 2)0?200???000???1??202??2-2??3?10??2?????0103011?2301??00??1002001??2??003400001???????????????????????????????????????0??????????????????????????0000100----------01
	ChM_PV4961                    ??100020(4 5)52100-?00100?0640????????????????????0103?(0 1)??(0 1)??2?0-110002002001051240060001-00002010?????????????15200000000112131110011?000103011?1002111000?11001(0 1)100-?2????0(0 1 2)(0 1 2)????10?3?201(2 3)121030?00?2002??01030110130111002111020111011100330030011000111001010??100???000002100010200???????0001??????????????????-----------------01
	ChM_PV4802_                   ??(1 2)0002???2000-100100?01(5 6 7 8)0????????????????????1202101011?100-000201(1 2)01012042251160001-00010000?????????????0-20?1010001311420000010010113011?1102101000220102(0 1)101-?2?0?(1 2 3)0(0 1 2)(0 1 2)????0??3?210(3 4)10113010003011???????????????????????????????????????????????1???1???????????????????????????????????????????????????????(0 1)0000-03-?-----0-0(0 1)
	Squalodon_calvertensis        ?110002?(3 5)53100-100201?05311?0010000??40110010002021010(0 1)1?1?0-0102011010100522(4 5)0070001-00001000?????????????1620?00100012104011001100002?301101002112000020100(0 1)1?(0 1)-?2?0?1(1 2)(0 1 2)(0 1 2)????0012?2(0 1)0(2 3 4)100330100021(0 1)2??011211122(0 1)0111000100021001002100341020112010101001??0??1??????????2100000200?100????101??????1??1011?????-------00--------01
	Notocetus_vanbenedeni         ??10002?342100-000200?0(0 1)401???00000??(4 5 6 7 8 9)021?01??0203?(0 1)?????1?0?100(0 1)02?01012052251070001-00000010?????????????0-0(0 1)?102???-??1(4 5)1?1??(0 1)100102?3?(0 1)(0 1)10001102000021101(0 1)1(0 1)1-2300?(2 3)03(0 1 2)????0??3??001020030100011120011030112230111001111110001021000341032122010111001200??11-002001002100000200?200?(0 1 2 3 4 5 6)????????0?11???????????------------------2
	Prosqualodon_davidis          ?0000021552200-000100?0430200000100?150?1001?101(0 1)000?0101100?110(1 2)0000100004(1 2)251150001-00010000?????????????1500?001000121142110?11000?2?3??00?000103100110-0?(0 1)?02012100(2 3)1(0 1 2)(0 1 2)?103101(2 3)?200(3 4)????3010002?01??1??3???(1 2 3)??011?00?11??????01??????????????0(0 1)??20??1(0 1)0010000????????2000???00??????????????0?010?11001?????-----------------0(0 1)
	Squaloziphius_emlongi         ????0?2??52(0 1)00-100101?????????????????????????0102??10???1?0?11(0 1)2001010120512500(6 7)0001-00020000???????????????01?(0 1)01000122042110?11000?2?3??(0 1)0?002012000220-01?10(1 2)023100?0(0 1 2)(0 1 2)?1041013?(1 2)0(1 2)(3 4)00031110102011???????????????????????????????????????????????????????????????????????????????????????????????????????????-0000-01???000(0 1)0?01
	Xiphiacetus                   ?0200020113000-100200?00800??00011-??9020001?0020(2 3)1(0 1)11(0 1)?1100?10020120101206(1 2)251070001-00010010?????????????1600?10121014015211001100(0 1)02130000?102222000221-0(1 2)(0 1)100-1200010(0 1 2)(0 1 2)????00?30201(3 4)000311100010120?0102010(2 3)23011100212002001102110034003011(1 2)010111001(1 2)00??10100(1 2)001102?0000000???00???0101(3 4 5 6 7 8)????00121????????-0000-01(1 2)-(0 1)2--00-01
	Zarhachis_flagellator         ?02000201120?0-?0010??0?8?000?0000-(0 1)19020101?0030(1 2)1??????1?0?100201101002061251270001-00010010?????????????0-000101000-110521(1 2)0011001021300000002113101021-01(0 1)112003000(2 3)0?(0 1 2)?0010003??00(3 4)12101010001012??(0 1)(0 1)03010023011100112(0 1)02000(0 1)0(0 1)1101(2 3)400(2 3)0(1 2)300(0 1)01110002101010(0 1)00(1 2)?01112100010000?1006600102(3 4 5 6 7 8)??0??????????????-----------------02
	Parapontoporia_wilsoni        ?02001204(2 3)3200-100100?1080????????????????????03001011?(0 1)1(0 1 2)10-100000201012051251170002-000(0 1)0010?????????????--00?102?01?2215(2 3)221001000?2130?0??0011(1 2)200212?-?221020?3?1??0(0 1 2)(0 1 2)????02?3?2003000021?0001012???????????????????????????????????????????????????????????????????????????????????????????????????????????00101?2???1200(0 1)0??1
	Parapontoporia_sternbergi     ?0200120(1 2 3)23200-?00111?10800????011???(8 9)0(1 2)010???22011011??1200-0000012(0 1)10110(4 5)1251170001-00000010?????????????--00?002(1 2)012131(4 5)(1 2)221?0100002?30?00002(0 1)(0 1)3200012(0 2)-(0 1)221020?3?1?(1 2 3)0(0 1 2)(0 1 2)0???02?3?20030-00(3 4)01000(1 2)01201(0 1)212101?(1 2)(2 3)011100(2 3)1(1 2)01(0 1 2)0021(0 1)02100(2 3)1(0 1)0(1 2)1(0 1)1?000(0 1)11001001101000010??00210111??00?????????????????????????????001011232?120?10111
	Brachydelphis_mazeasi         ?0(0 1)00020(2 3 4)4220(0 2)-100101?0?50????????????????????0300111??1?010-(0 1)10(1 2)01221012051250171001-00010010????????????????0?101?00312042120011000-(2 3)030?0??000201000022?0?11020?310?(2 3)?3(0 1 2)0???1??3?10?(2 3)0002(2 3)010001002??010100(0 1)?(1 2)?011000311012001100210(0 3)(3 4)4(0 1)011(0 1)0?0(0 1)0(0 1)11111?????1???????0112?0?11?????????????????????????????????10100013??11001011-
	Orycterocetus_crocodilinus    ?0100010442200-000101?0040????0--1-???????????01111111?1?100?0001002012(0 1)20(4 5)12(4 5)0051010111000000?????????????0-0??1(0 1)2000--4-(2 3)1---?2100002130?00?112022000021-00(0 1)?00-211003-(0 1 2)(0 1 2)?11312-2?200-000311?012(2 3)112??100210112(1 2 3)0011002020121011012100310002101120(0 1)1100??01110001011?1122100110200?????????????????????????????------------------?
	Kentriodon_pernix             ?0100020542100-10010??00700??00001-??901?001?1010(2 3)1011?31200?100101201011051250050001-00000010?????????????1401?101000141142120?11000?2?30?000010112000120?01(0 1)1020?3?0?3033????0?-3?20030003311001(1 2)01200100(2 3)00132101110031100200010121003400200031001110011001010100100110211011120020006501102(5 6 7 8)?????????????????0000002211120102101
	Delphinodon_dividum           ?0100020(1 2 3)42000-?00100?00(5 6)01??000100??(6 7)01100110020(2 3)1011?21200-000?0120(1 2 3)?11051250070001-00000010?????????????1600?101010131153120011000?2?30?00?020?220000???0?(0 1)1020?2?????(0 1 2)(0 1 2)???????3???0(0 1 2 3)???2(3 4)0?010?002??000200131(0 1)0111003120020011002100330030103000111001??01?1??????????2???011100-100?(0 1 2 3 4 5 6)??101(3 4 5 6 7 8 9)????0011110??????0000000?12120102111
	Kampholophus_serrulus         ??10??2?(1 2 3)4(2 3)(0 1)00-1??(1 2)???00(1 2 3 4)?1?00(0 1)011-??(4 5)00(0 1)0(0 1)1(0 1)1020(2 3)1(0 1)???????0-1?0?01201011051250061001-0000?010?????????????1600?002(0 1)0002114(1 2)?1??1110??2?3??(0 1)0?00(0 1)1(1 2)(1 2 3)?00(0 1)11012?002??3?0????????????(2 3)?????????(3 4)??0?0(1 2)?02??00?(2 3)101?(1 2)(1 2 3)011?0031(1 2)0?(1 2)???100(1 2 3)(2 3)00(2 3)(2 3 4)?0(1 2)000?0(0 1)0?(1 2)10010(0 1)010?01??(1 2)???001?0011??????00???????(2 3 4 5 6 7 8 9)?????????????????00000000011200001?1
	Lophocetus_calvertensis       ??(1 2)000???4(1 2)?0?-?00101?0?(1 2 3 4 5 6 7)0????????????????????0????????????0-??0101201??(1 2)05(1 2)25??(6 7)0001-00000010?????????????1(5 6)????0210022(2 3)?5?021?01?0?12?30?00???????????01-1?(0 1)0020?2?0?????????????????(1 2 3)??????10????????0001000(1 2)1-011100312002101100210033102210?100112001?????0?????????????????????000?????????????????????????100000011?120?00111
	Pliopontos_littoralis         ?010002?(2 3)33(0 1)00-100101?00600??00011-??(8 9)0?0?01??0(2 3)0(1 2)1111?1?010-100(1 2)0122101205125007100(1 2)-00100010???????????????2000020(0 1)03(1 2)215?1(1 2)00111000(2 3)030?00-0201(0 1)110012(1 2)-01(0 1)1?20?3?0?20330???1??3?20030(0 1)0030100(2 3)20????0102001?2-00?100321012001101(1 2)10034101010?120111111001??10100(0 2)?????2101111200?100(2 3 4)(1 2 3 4 5 6)0111(1 2)(5 6 7 8)?????????????????002010122200101110-
	Atocetus_nasalis              ?01000205(2 3)2100-100201?00600?0?0011-??60110010102011011?01000-010201201012041250050001-00(0 1)0(1 2)010?????????????140001021(0 1)025(2 3)14202101000002?30?0??0?0(0 1)2200?(0 1)(1 2)1-0?21?20?3?0??0(0 1 2)30???0??3?1?2?000?30????????020002101(2 3)1-011100(2 3)11?02?01101320034101010(3 4)0?0112001??0??1????1??010211011?2?0????????11???????????????????10(0 1)000211?010000112
	Atocetus_iquensis             ?01000(0 1)0(4 5)(1 2 3)2100-100101?00(5 6)00?010011-?070110011002011011?110(1 2)0-1101022010120312510(4 5)0001-00102010?????????????0-00?00?00024??(2 3)(2 3)02000100002?30?(0 1)0002011200(0 1)02100(1 2)111202310020(0 1 2 3)3021(0 1)00?3?20(1 2)3000(1 3)30?00(0 2 3)1012020002(0 1)0(0 1)?1-00100031(0 1)00(1 2)00(0 1)01(0 1)(2 3)(1 2)0034(0 1)0100041000(1 2)100110010101001?0011211011?200?0004?011117(2 3)???0011112??????20(0 1)01001?2010000112
	Albireo_whistleri             ?010?020412100-000101?0??000000011-117001001?00(2 3)031011?11200-100201221001?62250161?01-00010010?????????????--000101101-22053210?1000001?20?00001(0 1)02200001(1 2)-02(0 1)1(0 1)???(2 3)100?0(0 1 2)(0 1 2)0??(0 1)00?3?100(3 4)00?(1 2 3)3110002012020002101?1-011100211012000100310034101010?10012100100010?0?0011101021101111?0?20113?010?9?000002-111??????20-000222212001010-
	Simocetus_rayi                ?0100010552100-100100?04111000101000?4101011(0 1)?01001011?0?300-01020100(1 2)?0203223??30001-000(1 2)0000?????????????1210?001000121110020?1000000?1(1 2)?10?001131?00210011(0 1)000-12?000000-10300?2-?002??03301002200(0 1)??000201?(0 1)1301?(0 1)00?111020?(1 2 3)01???0?????????(0 1)??0???001?????1??????0001???????????????????????????????????????----1--1?02?0100001
	Hadrodelphis_calvertense      ?01000(1 2)0112000-?0010??0040100?(0 1)011-116011001?002011011?1?000-010210201?110(4 5)(1 2)2500(6 7)???1-0002(0 1)010????????????????1?1020102221(4 5)420001110001130?????00??2000011?020102023?????330???0??3?20110000?0?000?0?0??0113101?10011100212002001100332023102011?10002100?000??1010010??002011111000??00(5 6)50?10?(3 4 5)110?0011110??????000000200?12?101101
	Liolithax_pappus              ?01000(1 2)0341200-000100?005001010011-117010001?101011111?1?0(1 2)0-000200201?120(5 6)?2510(6 7 8)1?01-00002010?????????????1(5 6 7)01?2021002221(3 4 5)(1 2)120011001??020?(0 1 2)???00?1100000??1?21020?3?0?3?330??????3?1????0??3???????????0002101?(1 2)00111003120?200110????03(2 3)?01010?1100(0 1)1001(0 1)?0??1??????????2???011100?000?????????????????????????00010?0?02020002002
	Macrokentriodon_morani        ?0200020(4 5)32100-10010(0 1)?00401????001-???????????0(2 3)021111?1?0?0-10010020101105(1 2)250070001-00011010?????????????1601?1020001(3 4)115(1 2)11001100003?30?000020002000021-1?21020?3?0?(1 2)?330???0??3?20?200?330100?(1 2)012??0002101?2?011?00311002001010330032101010?01003100?????????????????????????????0??????????????????????????000000000?120102101
	Eodelphinus_kabatensis        ????00(1 2)??(4 5)(1 2)?0?-?00(1 2)01?????0??????????????0??011(0 1)0??(0 1)??????20-11020(0 1)2010110(3 4)22500610(0 1)(1 2)?0001201??????????????0-01??02??0????(4 5)(2 3)???0??000?(2 3)?300(0 1)0-0220120001?????(0 1)10202(2 3)100(2 3)033021(2 3)0(0 2)?3?20(1 2)30001(1 2)1?000201???0002001(2 3)(1 2)-011??031101201(0 1)1002(1 2)00(2 3)(2 3)00(1 2)000?100?2000100010100?010??10(1 2)1111111???????????????????????????????1?000??????2010?1?1
	Hemisyntrachelus_pisanus      ?0100020332200-000(0 1)01?00(3 4)00?100011-??(5 6)001011?001001011?1???0-(0 1)1(0 1)(1 2)01??????0?12510?????-00????1??????????????????0???????????????0?1000?(2 3)?3??(0 1)????????????2?????10(1 2)??2??????3?????????????????????????????0002101?1?010100012012010?00220032001020?10001100??????1??????????2???111200??????????????????????????????---?--3?11?????1?-
	Hemisyntrachelus_cortesii     ?01000203(2 3)2(1 2)00-000(0 1)01?(0 1)0(3 4)00?000011-??50010110?010(0 1)1011?11010-(0 1)10(0 1 2)0120(1 2)01(0 1)05125(0 1)(0 1)71012-00000011?????????????0-0(0 1)?102??032??(4 5)?000?0(0 1)000?(2 3)?3??00?00(1 2)102000(0 1)21-02110202(2 3)?0???3(0 1 2)0(2 3)1(1 2)?0?3????3?0?331?0(0 1)0201??????(1 2)001???0????02?(1 2)0???????0??00(2 3)(3 4)?0??(1 2)0?????(1 2)?001101??????0???1??2?11??????-011340010?(4 5)?0000012111??????(1 2)01000?311220100?01
	Piscolithax_longirostris      ?01000203(3 4)2(0 1)00-100101?00700??00011-?0(8 9)001011?101021011?212(0 1)0-100(1 2)0122121203(1 2)250051001-00100010?????????????0-01?002112-2114-210021000-(1 2 3)?30?20?001(0 1)0200011?101111202(2 3)1002053030100?3?100(3 4)(0 1)000(1 2)11002(1 2)012010002101?1-001?0031(1 2)01200010121003(2 3 4)002(0 1)00?0101(0 1)10010001011100(0 2)1?00(0 1)2111111000?000(0 1 2 3 4 5)???10?(2 3 4 5 6 7 8 9)?000?????????????(0 1)1100?2(2 3)2012111010-
	Australithax_intermedia       ????002??40000-10010??00(6 7 8)0????????????????????0(1 2)031011?2?000-?00100221012041250071101-00011010?????????????0-01?(0 1)020103211(4 5)(2 3)220?10000-(2 3)?30?00-002012000?22-01(0 1)1?20?3?0?20530???1??3?10?30003(1 2)110001012???????????????????????????????????????????????????????????????????????????????????????????????????????????02100023??121010?0-
	Lomacetus_ginsburgi           ?010?020432100-000200?0?(6 7 8)0????????????????????01031(0 1)11?21020-000100221012031250051?01-00001010?????????????0-010002??112213(2 3)210?10000-(2 3)?30?(0 1)00??????????(1 2)1?0111?20?3?1?204(0 1 2)0???0????(1 2)0?3???0??1000(1 2)012???????????????????????????????????????????????????????????????????????????????????????????????????????????011011(1 2)31?121010?0-
	Pterophocoena_nishinoi        ????002???(1 2)000-?00001?00(2 3 4 5 6 7 8)0????????????????????000(1 2)1011?31(0 1 2)?0-110201?01?110(4 5 6)22500(5 6 7 8)1???-00?1201?????????????????1???????????(2 3 4 5)????0?1000?3?30?(0 1 2)0??210(1 2)20001?20?111020?3?0?(1 2 3)0330200???3?2?(0 1)300?(1 3)(1 2 3)110002012??0002?01?(0 1)?0(1 2)1100(2 3)120??00?100(2 3)(1 2)00(2 3)(2 3)?010?(0 1)?100?(1 2)(0 1)001000???00?0?1?0102111???????000?????????????????????????????0???2???(1 2)?0?1??
	Haborophocoena_toyoshimai     ????002??(3 4)(1 2)100-100(0 1)01??????????????????????1??01011011?11220-110(0 1)01221012?41250071?11-00000010?????????????0-00?102??????05???0?(0 1)10000(2 3)?30-00?1211120000(1 2)??01(0 1)?0200(2 3)(1 2)10?0?30??10??2?(1 2)??300?331100000?2??0002101(2 3)1-0111002120120101002100321020103100110001?111?11100(0 2)??01021101111?0?????????????????????????????011000?3??12101?1?1
	Haborophocoena_minutus        ????002??4(1 2)000-000(0 1)01?????????????????????????0?021011?11(0 1 2)20-010(1 2)0(0 1)20101204125007??01-00100010?????????????0-01?102(0 1)12?1204?210?11000?(2 3)?3??000000(0 1)(2 3)2000112-11(0 1)?02003?1?10(2 3)30???1??3?1?030?03(3 4)11000(0 1 2)012???????????????????????????????????????????????????????????????????????????????????????????????????????????00100013??121000?01
	Rudicetus_squalodontoides     00100020--2100-?00100?0060????????????????????0102?1???????0?100?0120101104?250070001?00000010?????????????1(4 5)01?101?00-21142010?01000?213??00001001??00010?0??1020?3???30???????0?312??-000?2010002012???????????????????????????????????????????????????????????????????????????????????????????????????????????00101001??120100?01
	Tagicetus_joneti              ?0100020112000??00201?0050????????????????????010110?1??1??0?100201201011051250060001?00002010?????????????0-01?101000240152120011000?2130?0000001???0001??01(0 1)?02?23?1??032???????3?20??????1110001?12??????????????????????????????????????????????????????????????????????????????????????1(0 1)1?????00???????????00000003??110002?01
	Brachydelphis_jahuayensis     ?010002054(1 2)(0 1)00?1001???00(6 7)0????????????????????03001111?11??0?1101012(0 1 2)101(1 2)0512511(6 7)10?1?000(0 1)1010?????????????0-00?002?00(2 3)12152?210?1000???30?0??0001???010?1???(0 1)102??3(0 1)?????(1 2 3)?2?1???3?????????4??0?02012???????????????????????????????????????????????????????????????????????????????????????????????????????????(0 1)000??1???11?0(0 1)0?01
	Brujadelphis_ankylorostris    ?0100020(3 4)(0 1)2?00??00101?006010010011?1180(1 2)0001(0 1)122021(0 1)???????0?000?00221011041250061001?0011201??????????????0-00?00(0 1)??0222?52120001000?(2 3)130?0???10?11100021?12(0 1)102023(0 1)?????3?200???3?201??0??30?010?012020002001?1?01110021201210110(0 1)320023101011?100011001(0 1)0010101???0?1?(0 1)211011?2?0??0???????????????????????????1(0 1)01002111(0 2)?110111
	Scaldiporia_vandokkumi        ?0?000???4?000??00????00?0????????????????????0(2 3)0??????????0??10?0122??120(3 4 5)125??(5 6 7)1001?0010001??????????????0-00?002?00214?5212?011000??130?0????????????21?12(0 1)1?2??3????0?3??????????0???????????0???2???????????????????????????????????????????????????????????????????????????????????????????????????????????01(0 1)00112(1 2)?1?0?10?11

;

END;
BEGIN ASSUMPTIONS;
	TYPESET * UNTITLED   =  unord:  1 -  2 4 -  6 8 13 15 -  18 20 -  23 26 -  30 32 -  35 39 - 42\3 44 46 -  47 49 51 53 -  55 57 -  58 62 -  63 66 72 74 76 - 82\3 83 - 86\3 87 -  89 93 -  95 97 -  98 100 -  102 105 -  108 110 112 117 119 - 122\3 127 -  128 130 -  131 133 -  136 141 -  144 148 -  150 154 -  156 159 - 162\3 166 -  167 172 -  174 177 -  178 180 182 - 185\3 187 -  188 190 -  194 196 -  197 199 201 -  203 205 -  207 211 213 215 220 -  221 223 -  224 226 -  227 231 -  232 235 -  236 239 - 242\3 244 -  245 248 -  250 252 -  265 268 -  276 279 283 -  286 290 -  295 297 - 300\3 301 303 309 -  311 317 319 -  320 322 -  323, ord:  3 7 9 -  12 14 19 24 -  25 31 36 -  38 40 -  41 43 45 - 48\3 50 52 56 - 59\3 60 -  61 64 -  65 67 -  71 73 75 77 -  78 80 -  81 84 -  85 90 -  92 96 - 99\3 103 -  104 109 111 113 -  116 118 120 -  121 123 -  126 129 - 132\3 137 -  140 145 -  147 151 -  153 157 -  158 160 -  161 163 -  165 168 -  171 175 -  176 179 181 183 -  184 186 - 189\3 195 - 198\3 200 204 208 -  210 212 214 216 -  219 222 - 228\3 229 -  230 233 -  234 237 -  238 240 -  241 243 - 246\3 247 251 266 -  267 277 -  278 280 -  282 287 -  289 296 298 -  299 302 304 -  308 312 -  316 318 - 324\3;

	EXSET * UNTITLED  = ;

	WTSET * UNTITLED  =  100: 1 -  2 4 -  6 8 13 15 -  18 20 -  23 26 -  30 32 -  35 39 42 44 46 -  47 49 51 53 -  55 57 -  58 62 -  63 66 72 74 76 79 82 -  83 86 -  89 93 -  95 97 -  98 100 -  102 105 -  108 110 112 117 119 122 127 -  128 130 -  131 133 -  136 141 -  144 148 -  150 154 -  156 159 162 165 -  167 172 -  174 177 -  178 180 182 185 187 -  188 190 -  194 196 -  197 199 201 -  203 205 -  207 211 213 215 220 -  221 223 -  224 226 -  227 231 -  232 235 -  236 239 242 244 -  245 248 -  250 252 -  265 268 -  276 279 283 -  286 290 -  295 297 300 -  301 303 309 -  311 317 319 -  320 322 -  323, 50: 3 3 14 19 31 36 -  37 40 -  41 52 59 -  60 65 67 -  69 71 73 77 84 90 -  92 96 99 103 -  104 111 113 -  116 118 125 -  126 129 138 -  139 145 151 -  153 157 -  158 160 -  161 163 169 176 181 183 186 198 200 212 214 216 218 -  219 222 228 238 243 247 251 266 -  267 278 287 296 298 -  299 305 -  308 312 314 -  315 318 324, 33: 7 7 11 -  12 43 45 56 61 64 70 80 85 132 137 146 -  147 164 168 171 179 208 -  210 217 225 229 -  230 233 237 240 277 302 313 316 321, 25: 9 -  10 48 121 124 140 170 175 184 189 195 234 241 246 304, 17: 24 24 281 289, 13: 25 25 81, 11: 38 38, 20: 50 50 75 78 120 123 204 280, 14: 109 109 282 288;

END;

BEGIN MESQUITECHARMODELS;
	ProbModelSet * UNTITLED   =  'Mk1 (est.)':  1 -  324;
END;

BEGIN NOTES;

	SU  T = 67 C = 160 N = color I = 5;

END;

Begin MESQUITE;
		MESQUITESCRIPTVERSION 2;
		TITLE AUTO;
		tell ProjectCoordinator;
		timeSaved 1504097370512;
		getEmployee #mesquite.minimal.ManageTaxa.ManageTaxa;
		tell It;
			setID 0 1146723971918525612;
		endTell;
		getEmployee #mesquite.charMatrices.ManageCharacters.ManageCharacters;
		tell It;
			setID 0 5296140745289435936;
			tell It;
				setDefaultOrder  1 2 3 4 5 6 7 8 9 10 11 12 13 14 15 16 17 18 19 20 21 22 23 24 25 26 27 28 29 30 31 32 33 34 35 36 37 38 39 40 41 42 43 44 45 46 47 48 49 50 51 52 53 54 55 56 57 58 59 60 61 62 63 64 65 66 67 68 69 70 71 72 73 74 75 76 77 78 79 80 81 82 84 85 86 87 88 89 90 91 83 92 93 94 95 96 97 98 99 100 101 102 103 104 105 106 107 108 109 110 111 112 113 114 115 116 117 118 119 120 121 122 123 124 125 126 127 128 129 130 131 132 133 134 135 136 137 138 139 140 141 142 143 144 145 146 147 148 149 150 151 152 153 154 155 156 157 158 159 160 161 162 163 164 165 166 167 168 169 170 171 172 173 174 175 176 177 178 179 180 181 182 183 184 185 186 187 188 189 190 191 192 193 194 195 196 197 198 199 200 201 202 203 204 205 206 207 208 209 210 211 212 213 214 215 216 217 218 219 220 221 222 223 224 225 226 227 228 229 230 231 232 233 234 235 236 237 238 239 240 241 242 243 244 245 246 247 248 249 250 251 252 253 254 255 256 257 258 259 260 261 262 263 264 265 266 267 268 269 270 271 272 273 274 275 276 277 278 279 280 281 282 283 284 285 286 287 288 289 290 291 292 293 294 295 296 297 298 299 300 301 302 303 304 305 306 307 308 309 310 311 312 313 314 315 316 317 318 319 320 321 322 323 324;
				attachments ;
			endTell;
			mqVersion 302;
			checksumv 0 3 1615345534 null  getNumChars 324 numChars 324 getNumTaxa 99 numTaxa 99   short true   bits 1023   states 1023   sumSquaresStatesOnly 2.0861168E7 sumSquares 2.0861168E7 longCompressibleToShort false usingShortMatrix true   NumFiles 1 NumMatrices 1;
			mqVersion;
		endTell;
		getWindow;
		tell It;
			suppress;
			setResourcesState false false 100;
			setPopoutState 300;
			setExplanationSize 0;
			setAnnotationSize 0;
			setFontIncAnnot 0;
			setFontIncExp 0;
			setSize 1668 822;
			setLocation 34 -957;
			setFont SanSerif;
			setFontSize 10;
			getToolPalette;
			tell It;
			endTell;
			desuppress;
		endTell;
		getEmployee  #mesquite.charMatrices.BasicDataWindowCoord.BasicDataWindowCoord;
		tell It;
			showDataWindow #5296140745289435936 #mesquite.charMatrices.BasicDataWindowMaker.BasicDataWindowMaker;
			tell It;
				getWindow;
				tell It;
					setExplanationSize 30;
					setAnnotationSize 20;
					setFontIncAnnot 0;
					setFontIncExp 0;
					setSize 1568 750;
					setLocation 34 -957;
					setFont SanSerif;
					setFontSize 10;
					getToolPalette;
					tell It;
						setTool mesquite.charMatrices.BasicDataWindowMaker.BasicDataWindow.ibeam;
					endTell;
					setActive;
					setTool mesquite.charMatrices.BasicDataWindowMaker.BasicDataWindow.ibeam;
					colorCells  #mesquite.charMatrices.ColorCells.ColorCells;
				tell It;
					setColor Red;
					removeColor off;
				endTell;
					colorRowNames  #mesquite.charMatrices.TaxonGroupColor.TaxonGroupColor;
					colorColumnNames  #mesquite.charMatrices.CharGroupColor.CharGroupColor;
					colorText  #mesquite.charMatrices.NoColor.NoColor;
					setBackground White;
					toggleShowNames on;
					toggleShowTaxonNames on;
					toggleTight off;
					toggleThinRows off;
					toggleShowChanges on;
					toggleSeparateLines off;
					toggleShowStates on;
					toggleAutoWCharNames on;
					toggleAutoTaxonNames off;
					toggleShowDefaultCharNames off;
					toggleConstrainCW on;
					toggleBirdsEye off;
					toggleShowPaleGrid off;
					toggleShowPaleCellColors off;
					toggleShowPaleExcluded off;
					togglePaleInapplicable on;
					toggleShowBoldCellText off;
					toggleAllowAutosize on;
					toggleColorsPanel off;
					toggleDiagonal on;
					setDiagonalHeight 80;
					toggleLinkedScrolling on;
					toggleScrollLinkedTables off;
				endTell;
				showWindow;
				getWindow;
				tell It;
					forceAutosize;
				endTell;
				getEmployee #mesquite.charMatrices.ColorByState.ColorByState;
				tell It;
					setStateLimit 9;
					toggleUniformMaximum on;
				endTell;
				getEmployee #mesquite.categ.StateNamesStrip.StateNamesStrip;
				tell It;
					showStrip on;
				endTell;
				getEmployee #mesquite.charMatrices.AnnotPanel.AnnotPanel;
				tell It;
					togglePanel off;
				endTell;
				getEmployee #mesquite.charMatrices.CharReferenceStrip.CharReferenceStrip;
				tell It;
					showStrip off;
				endTell;
				getEmployee #mesquite.charMatrices.QuickKeySelector.QuickKeySelector;
				tell It;
					autotabOff;
				endTell;
				getEmployee #mesquite.charMatrices.SelSummaryStrip.SelSummaryStrip;
				tell It;
					showStrip off;
				endTell;
				getEmployee #mesquite.categ.SmallStateNamesEditor.SmallStateNamesEditor;
				tell It;
					panelOpen true;
				endTell;
			endTell;
		endTell;
		getEmployee  #mesquite.charMatrices.ManageCharacters.ManageCharacters;
		tell It;
			showCharacters #5296140745289435936 #mesquite.lists.CharacterList.CharacterList;
			tell It;
				setData 0;
				getWindow;
				tell It;
					newAssistant  #mesquite.lists.DefaultCharOrder.DefaultCharOrder;
					newAssistant  #mesquite.lists.CharListInclusion.CharListInclusion;
					newAssistant  #mesquite.lists.CharListPartition.CharListPartition;
					newAssistant  #mesquite.parsimony.CharListParsModels.CharListParsModels;
					newAssistant  #mesquite.lists.CharListWeights.CharListWeights;
					setExplanationSize 30;
					setAnnotationSize 20;
					setFontIncAnnot 0;
					setFontIncExp 0;
					setSize 1568 750;
					setLocation 34 -957;
					setFont SanSerif;
					setFontSize 10;
					getToolPalette;
					tell It;
					endTell;
				endTell;
				showWindow;
				getEmployee #mesquite.lists.CharListAnnotPanel.CharListAnnotPanel;
				tell It;
					togglePanel off;
				endTell;
			endTell;
		endTell;
		endTell;
end;
